# Supplementary material for: Genomic analysis of Ostreococcus tauri-infecting viruses reveals a hypervariable region associated with host–virus interactions
Source: Virus Evol. 2026 Feb 11;12(1):veaf096. doi: 10.1093/ve/veaf096 (PMC12906663; doi:10.1093/ve/veaf096)
Supplement: supplementary-material [file supplementary-material.zip]

Archive with 21 entries (21 files):
- FigureS10_veaf096.pdf
- FigureS11_veaf096.pdf
- FigureS12_veaf096.pdf
- FigureS1_veaf096.pdf
- FigureS2_veaf096.pdf
- FigureS3_veaf096.pdf
- FigureS4_veaf096.pdf
- FigureS5_veaf096.pdf
- FigureS6_veaf096.pdf
- FigureS7_veaf096.pdf
- FigureS8_veaf096.pdf
- FigureS9_veaf096.pdf
- Supplementary_captions.docx
- Table_S1_veaf096.xlsx
- Table_S2_veaf096.xlsx
- Table_S3_veaf096.xlsx
- Table_S4_veaf096.xlsx
- Table_S5_veaf096.xlsx
- Table_S6_veaf096.xlsx
- Table_S7_veaf096.xlsx
- Table_S8_veaf096.xlsx
