# Supplementary material for: Genomic analysis of Ostreococcus tauri-infecting viruses reveals a hypervariable region associated with host–virus interactions
Source: Virus Evol. 2026 Feb 11;12(1):veaf096. doi: 10.1093/ve/veaf096 (PMC12906663; doi:10.1093/ve/veaf096)
Supplement: supplementary-material [file supplementary-material.zip › Table_S1_veaf096.xlsx]

## Sheet: Sheet1
Phytoplankton strains challenged for isolation of viruses				Environmental from which viruses isolated
Phylum	Class	Strain	Origin	O	P	R	T	Sylt2-5
Chlorophyta	Trebouxiophyceae	Picochlorum sp. F4_5**	NA	-	-	-	-	-
Mamiellophyceae	Bathycoccus prasinos RCC4222	Med. Sea	+	+	+	+	-
Ostreococcus tauri RCC4221	Med. Sea	+*	+*	+*	+*	+*
Micromonas commoda RCC827	Pacific Ocean	+	+	+	+	-
Mamiella sp. RCC391	Atlantic Ocean	-	-	-	-	-
Mantoniella sp. RCC417	Atlantic Ocean	-	-	-	-	-
Mantoniella sp . RCC6849	Med. Sea	-	-	-	-	-
Pyramimonadophyceae	Pyramimonas sp. RCC6848	Med. Sea	-	-	-	-	-
Haptophyta	Pavlovophyceae	Pavlova sp . A511**	NA	-	-	-	-	-
