# Supplementary material for: Genomic analysis of Ostreococcus tauri-infecting viruses reveals a hypervariable region associated with host–virus interactions
Source: Virus Evol. 2026 Feb 11;12(1):veaf096. doi: 10.1093/ve/veaf096 (PMC12906663; doi:10.1093/ve/veaf096)
Supplement: supplementary-material [file supplementary-material.zip › Table_S3_veaf096.xlsx]

## Sheet: Sheet1
	MCP8	MCP7	MCP2	MCP3	MCP6	MCP1	MCP4	MCP5
MCP8
MCP7	0.599
MCP2	0.606	0.52
MCP3	0.618	0.501	0.428
MCP6	0.6	0.494	0.539	0.471
MCP1	0.607	0.514	0.538	0.543	0.565
MCP4	0.6	0.596	0.57	0.564	0.567	0.568
MCP5	0.594	0.59	0.579	0.597	0.558	0.577	0.522
